# Supplementary material for: The Effect of Carbohydrate Intake on Strength and Resistance Training Performance: A Systematic Review
Source: Nutrients. 2022 Feb 18;14(4):856. doi: 10.3390/nu14040856 (PMC8878406; doi:10.3390/nu14040856)
Supplement: Supplementary file 1 [file nutrients-14-00856-s001.zip]

Archive with 1 entries (1 files):
- nutrients-1588576-supplementary.pdf
